# Supplementary material for: Inactivated Cells and Metabolites of Saccharomyces boulardii Alleviate Inflammation Damage in Caco-2 Monolayer Cells and Mice with Ulcerative Colitis
Source: Antioxidants (Basel). 2025 Jun 16;14(6):737. doi: 10.3390/antiox14060737 (PMC12189787; doi:10.3390/antiox14060737)
Supplement: Supplementary file 1 [file antioxidants-14-00737-s001.zip]

Archive with 1 entries (1 files):
- antioxidants-3557168-supplementary.pdf
